# Supplementary material for: Comparative and phylogenetic analysis of Asparagus meioclados Levl. and Asparagus munitus Wang et S. C. Chen plastomes and utility of plastomes mutational hotspots
Source: Sci Rep. 2023 Sep 20;13:15622. doi: 10.1038/s41598-023-42945-x (PMC10511529; doi:10.1038/s41598-023-42945-x)
Supplement: Supplementary file 2 — Supplementary Tables. [file 41598_2023_42945_MOESM2_ESM.xlsx]

## Sheet: Supplementary Table 1
Supplementary Table1 Genes in the two plastomes.
Category	Gene groups	Gene names
Genes for photosynthesis	ATP synthase	atpA, atpB, atpE, atpF*, atpH, atpI
	photosystem II	psbA, psbB, psbC, psbD, psbE, psbF, psbI, psbJ, psbK, psbL, psbM, psbN, psbT, psbZ, ycf3*
	NADH-dehydrogenase	ndhA*, ndhB2, *, ndhC, ndhD, ndhE, ndhF, ndhG, ndhH, ndhI, ndhJ, ndhK
	cytochrome b/f complex	petA, petB*, petD*, petG, petL, petN
	photosystem I	psaA, psaB, psaC, psaI, psaJ
	Rubisco	rbcL
Self replication	Large subunit of ribosome	rpl14, rpl16*, rpl22, *, rpl20, rpl22, rpl232, rpl32, rpl33, rpl36
	RNA polymerase	rpoA, rpoB, rpoC2
	Small subunit of ribosome	rps11, rps123, rps14, rps15, rps16*, rps18, rps192, rps2,
		rps3, rps4, rps72, rps8
	Ribosomal RNAs	rrn162, rrn232, rrn4.52, rrn52
	Transfer RNAs	trnA-UGC2, *, trnC-GCA, trnE-UUC,
		trnF-GAA, trnG-GCC, trnG-UCC*, trnH-GUG2, trnI-CAU2, trnI-GAU2, *, trnK-UUU*, trnL-CAA2, trnL-UAG,
		trnM-CAU, trnM-CAU trnN-GUU2, trnN-GUC, trnP-UGG, trnQ-UUG, trnR-ACG2, trnR-UCU, trnS-GCU,
		trnS-GGA, trnS-UGA, trnT-GGU,
		trnT-UGU, trnV-GAC2, *, trnV-UAC, trnW-CCA, trnY-GUA
Other genes	Acetyl-CoA-carboxylase	accD
	c-type cytochrom synthesis gene	ccsA
	Envelop membrane protein	cemA
	Protease	clpP*
	Translational initiation factor	infA
	Maturase	matK
Unkown	Conserved open reading frames	ycf1, ycf22, ycf4
Note: * Indicates gene with two introns, ** Indicates gene with three introns, 2Indicates that the number of repeated units is 2, 3 Indicates that the number of repeated units is 3.

## Sheet: Supplementary Table 2
Supplementary Table 2 14685 codons in A. meioclados (used Universal Genetic code)
Amino Acid	Codon	Count	RSCU	Amino Acid	Codon	Count	RSCU	Amino Acid	Codon	Count	RSCU	Amino Acid	Codon	Count	RSCU
Phe	UUU	523	1.24	Ser	UCU	313	1.66	Tyr	UAU	429	1.6	Cys	UGU	131	1.57
	UUC	322	0.76		UCC	201	1.07		UAC	106	0.4		UGC	36	0.43
Leu	UUA	495	1.95		UCA	233	1.24	TER	UAA	24	2
	UUG	311	1.22		UCG	108	0.57		UAG	12	1	Trp	UGG	266	1
	CUU	328	1.29		AGU	221	1.17
	CUC	103	0.41		AGC	55	0.29
	CUA	199	0.78	Pro	CCU	224	1.48	His	CAU	273	1.51	Arg	CGU	185	1.3
	CUG	88	0.35		CCC	126	0.83		CAC	89	0.49		CGC	55	0.39
					CCA	184	1.22	Gln	CAA	400	1.5		CGA	198	1.39
					CCG	70	0.46		CAG	133	0.5		CGG	67	0.47
													AGA	268	1.88
Ile	AUU	614	1.43	Thr	ACU	301	1.54	Asn	AAU	556	1.52		AGG	83	0.58
	AUC	244	0.57		ACC	145	0.74		AAC	174	0.48
	AUA	426	1		ACA	248	1.27	Lys	AAA	574	1.49
Met	AUG	350	1		ACG	86	0.44		AAG	196	0.51
Val	GUU	288	1.48	Ala	GCU	370	1.81	Asp	GAU	483	1.6	Gly	GGU	313	1.32
	GUC	91	0.47		GCC	113	0.55		GAC	122	0.4		GGC	89	0.38
	GUA	304	1.56		GCA	257	1.26	Glu	GAA	576	1.51		GGA	390	1.65
	GUG	98	0.5		GCG	77	0.38		GAG	187	0.49		GGG	154	0.65
The number of codons ending in a/u		10328
The number of codons ending in c/g		4330
The number of RSCU>1		9942

## Sheet: Supplementary Table 3
Supplementary Table 3 14687 codons in A.munitus (used Universal Genetic code)
Amino Acid	Codon	Count	RSCU	Amino Acid	Codon	Count	RSCU	Amino Acid	Codon	Count	RSCU	Amino Acid	Codon	Count	RSCU
Phe	UUU	524	1.24	Ser	UCU	310	1.65	Tyr	UAU	429	1.6	Cys	UGU	131	1.58
	UUC	324	0.76		UCC	203	1.08		UAC	106	0.4		UGC	35	0.42
Leu	UUA	496	1.95		UCA	233	1.24	TER	UAA	24	2
	UUG	312	1.23		UCG	108	0.57		UAG	12	1	Trp	UGG	264	1
					AGU	221	1.17		UGA	0	0
					AGC	55	0.29
	CUU	328	1.29	Pro	CCU	224	1.48	His	CAU	274	1.51	Arg	CGU	186	1.3
	CUC	104	0.41		CCC	129	0.85		CAC	90	0.49		CGC	54	0.38
	CUA	198	0.78		CCA	180	1.19	Gln	CAA	401	1.51		CGA	197	1.38
	CUG	88	0.35		CCG	71	0.47		CAG	131	0.49		CGG	68	0.48
													AGA	269	1.88
													AGG	84	0.59
Ile	AUU	615	1.44	Thr	ACU	302	1.55	Asn	AAU	553	1.52
	AUC	243	0.57		ACC	145	0.74		AAC	173	0.48
	AUA	425	0.99		ACA	247	1.27	Lys	AAA	571	1.49
Met	AUG	349	1		ACG	87	0.45		AAG	198	0.51
Val	GUU	287	1.47	Ala	GCU	368	1.8	Asp	GAU	483	1.59	Gly	GGU	311	1.31
	GUC	94	0.48		GCC	116	0.57		GAC	123	0.41		GGC	90	0.38
	GUA	302	1.55		GCA	258	1.26	Glu	GAA	577	1.51		GGA	391	1.65
	GUG	97	0.5		GCG	76	0.37		GAG	188	0.49		GGG	155	0.65
The number of codons ending in a/u				10315
The number of codons ending in c/g				4372
The number of RSCU>1				10207

## Sheet: Supplementary Table 4 
Supplementary Table 4 Bootstrap values and identification rates of 12 hotspots and 2 international barcode fragments of 10 Asparagus species in the NJ tree.
species	A. cochinchinensis	A. aethiopicus	A. meioclados	A. munitus	A. racemosus	A. schoberioides	A. officinalis	A. dauricus	A. densiflorus	A. setaceus	identification rates/%
matK	-	0.798	0.541	-	0.541	-	0.912	0.912	-	-	50
rbcL	-	-	0.882	0.968	0.882	0.988	0.997	0.997	1	1	80
trnH-psbA	-	-	-	-	-	1	0.6271	0.6271	-	1	40
accD	1	1	0.763	0.899	0.763	0.834	1	1	1	0.514	100
ndhD	-	-	0.898	0.783	0.898	0.657	0.908	0.908	-	1	70
ndhF	0.804	1	0.584	0.707	0.584	0.794	0.991	0.991	0.804	1	100
rps3	-	-	0.901	-	0.901	-	-	-	-	1	30
ycf1	1	1	1	0.937	1	1	1	1	---	1	90
atpB-rbcL	0.581	0.581	0.627	0.581	0.627	0.581	0.668	0.668	0.581	0.581	100
ndhG-ndhI	-	0.88	0.529	-	0.529	-	0.977	0.977	-	-	50
rpl32-trnL-UAG	0.961	0.961	0.961	0.961	-	0.56	0.971	0.971	0.961	1	90
trnE-UCC-trnT-GGU	0.764	0.87	-	-	-	-	0.999	0.9999	0.764	1	60
trnG-UCC-trnR-UCU	-	-	0.867	-	0.867	0.691	-	-	-	0.691	40
trnR-UCU-atpA	-	-	0.655	-	0.655	-	0.999	-	-	-	30
trnS-UGA-psbZ	-	0.978	0.901	0.531	0.901	1	0.96	0.96	-	-	70
Note: “-”Indicates that the bootstrap value is less than 0.5, “--”Indicates that this gene is not present in this species; identification success rate (%) = [(total number of species -number of species below 0.5 bootstrap value)/ total number of species] ×100%.
